# Supplementary material for: Essential and toxic metal concentrations in biological samples of multiple sclerosis patients: A systematic review and meta-analysis
Source: PLoS One. 2024 Dec 6;19(12):e0313851. doi: 10.1371/journal.pone.0313851 (PMC11623488; doi:10.1371/journal.pone.0313851)
Supplement: S4 File — (XLSX) [file pone.0313851.s005.xlsx]

## Sheet: Export Summary
	This document was exported from Numbers. Each table was converted to an Excel worksheet. All other objects on each Numbers sheet were placed on separate worksheets. Please be aware that formula calculations may differ in Excel.
	Numbers Sheet Name	Numbers Table Name	Excel Worksheet Name
	Arsenic
		Table 1	Arsenic
	Cadmium
		Table 1	Cadmium
	Iron
		Table 1	Iron
	Lead
		Table 1	Lead
	Magnesium
		Table 1	Magnesium
	Zinc
		Table 1	Zinc

## Sheet: Arsenic
Table 1
Author name and year	Country	MS sample size	Mean MS	SD MS	HC sample size	Mean HC	SD HC	Assessment method	Unit of measurement	Body fluid	HDI
Aliomrani M (2017)	Iran	69	4.85	0.36	74	3.8	0.33	GFAAS	μg/l	Whole Blood	Developing
Bahrampour juybari K (2018)	Iran	50	7.992	2.45	50	2.57	0.7	GFAAS	μg/l	Serum	Developing
Paknejad B (2019)	Iran	62	4.85	0.36	74	3.8	0.33	GFAAS	μg/l	Serum	Developing
Yousefi B (2014)	Iran	38	4.92	0.37	38	2.73	0.21	EAAS	μg/l	Serum	Developing

## Sheet: Cadmium 
Table 1
Author name and year	Country	MS sample size	Mean MS	SD MS	HC sample size	Mean HC	SD HC	Assessment method	Unit of measurement	Body fluid	HDI
Gellein K (2008)	Norway	9	0.17	0.3	13	0.14	0.02	ICP	μg/l	Plasma	Developed
Gellein K (2008)	Norway	9	1.61	0.35	13	0.79	0.43	ICP	μg/l	Whole Blood	Developed
Gellein K (2008)	Norway	9	0.04	0.01	13	0.04	0.007	ICP	μg/l	CSF	Developed
Alimonti A (2007)	Italy	60	0.1459	0.0911	124	0.09	0.045	ICP	μg/l	Serum	Developed
Aliomrani M (2017)	Iran	69	1.82	0.13	74	1.47	0.11	AAS	μg/l	Whole Blood	Developing
Nashmi A (2020)	Iraq	25	3.12	0.5	25	1.26	0.2	AAS	μg/l	Serum	Developing
Forte G (2005)	Italy	60	1.11	0.56	69	0.95	0.48	ICP	μg/l	Plasma	Developed
Ghoreishi A (2015)	Iran	50	0.4	0.29	50	0		Polarography	μg/l	Serum	Developing
Janghorbani M (2017)	Iran	55	1.64	0.01	90	1.67	0.01	ICP	μg/l	Plasma	Developing
Madeddu R (2011)	Italy	29	0.9	0.6	22	0.1	0.1	ICP	μg/l	CSF	Developed
Paknejad B (2019)	Iran	62	1.8	0.13	74	1.47	0.11	AAS	μg/l	Serum	Developing
Visconti A (2005)	Italy	12	0.19	0.11	12	0.1	0.07	ICP	μg/l	Serum	Developed
Ristori G (2011)	Italy	49	0.2	0.12	49	0.09	0.05	ICP	μg/l	Serum	Developed

## Sheet: Iron
Table 1
Author name and year	Country	MS sample size	Mean MS	SD MS	HC sample size	Mean HC	SD HC	Unit of measurement	Body fluid	Assessment method	HDI
Abo-Krysha N (2008)	Egypt	20	59.5	3.05	10	59.53	4.66	μg/dl	Serum	Others	Developing
Al-Radaideh A (2021)	Finland	65	55.97	4.05	34	83.3	8.42	μg/dl	Serum	Others	Developed
Algül S (2021)	Turkey	20	42956	2370	20	47145	2630	μg/dl	Plasma	AAS	Developing
Armon-Omer A (2019)	Israel	63	62.7	35.3	83	78.7	33	μg/dl	Serum	NM	Developed
Bergsland N (2017)	Italy	22	111.9	66.3	24	132	74.1	μg/dl	Serum	Colorimetric	Developed
Gellein K (2008)	Norway	9	105.59	17.88	13	105.02	10.05	μg/dl	Serum	ICP	Developed
Gellein K (2008)	Norway	9	45.3	7.3	13	45.8	3.6	μg/dl	Plasma	ICP	Developed
Gellein K (2008)	Norway	9	47400	1140	13	45400	1510	μg/dl	Whole Blood	ICP	Developed
Gellein K (2008)	Norway	9	1.98	0.26	13	3.05	0.97	μg/dl	CSF	ICP	Developed
Bsteh G (2019)	Austria	71	85.47	32.4	16	106.7	55.87	μg/dl	Serum	NM	Developed
Alimonti A (2007)	Italy	60	99.277	41.1694	124	161.106	57.5311	μg/dl	Serum	ICP	Developed
Forte G (2005)	Italy	60	48274.8	8376.3	69	54628.5	6970.5	μg/dl	Plasma	ICP	Developed
Janghorbani M (2017)	Iran	55	0.413	0.003	90	0.425	0.002	μg/dl	Plasma	ICP	Developing
Madeddu R (2011)	Italy	29	3.56	2.08	22	3.46	2.1	μg/dl	CSF	ICP	Developed
Visconti A (2005)	Italy	12	131.8	52.7	12	168.6	54.7	μg/dl	Serum	ICP	Developed
Oliveira M (2020)	Brazil	30	42431.9	5152.5	30	49655.6	4379.7	μg/dl	Whole Blood	ICP	Developing
Ristori G (2011)	Italy	49	129	52.5	49	170.7	54.8	μg/dl	Serum	Others	Developed
Sfagos C (2005)	Greece	14	166.48	48.6	40	141.34	25.7	μg/dl	Serum	NM	Developed
Sfagos C (2005)	Greece	13	159.22	31.28	40	141.34	25.7	μg/dl	Serum	NM	Developed
Siotto M (2019)	Italy	60	85.7	42.97	40	78.6	27.55	μg/dl	Serum	Others	Developed
Moghtaderi A (2015)	Iran	59	6180	4450	61	5050	3100	μg/dl	CSF	AAS	Developing
Ellidag H Yaser (2014)	Turkey	35	0.069	0.0278	35	0.0806	0.0139	μg/dl	Serum	Others	Developing
Markovska O (2017)	Poland	110	124.9	6.42	32	105.75	4.75	μg/dl	Whole Blood	Colorimetric	Developed
Matar A (2020)	Lebanon	27	84.7	35.1	42	83.3	39.7	μg/dl	Serum	Colorimetric	Developing
van Rensburg S J (2006)	South Africa	26	87.1	6.98	22	110.84	9.44	μg/dl	Serum	Others	Developing
Iranmanesh F (2012)	Iran	30	38.38	85.16	30	27.89	91.37	colorimetric	Serum	Colorimetric	Developing
Iranmanesh M (2012)	Iran	25	127.04	34.67	25	103.95	33.81	colorimetric	Serum	Colorimetric	Developing
Rieder H.P (1983)	Switzerland	119	468.94	36.21	35	453.2	29.32	?	Whole Blood	AAS	Developed
Akcin S 2024	Turkey	30	79.97	5.52	30	80.83	8.51	μg/dl	Serum	Others	Developing

## Sheet: Lead
Table 1
Author name and year	Country	MS sample size	Mean MS	SD MS	HC sample size	Mean HC	SD HC	Unit of measurement	Body fluid	Assessment method	HDI
Elberry RA (2020)	Eygpt	50	62.1	3.2	50	19.3	1.5	μg/l	Whole Blood	NM	Developing
Gellein K (2008)	Norway	9	0.53	0.13	13	0.93	0.21	μg/l	Plasma	ICP	Developed
Gellein K (2008)	Norway	9	18.6	11.5	13	20.3	8.5	μg/l	Whole Blood	ICP	Developed
The Birmingham Research Unit (1976)	England	6	187	79	6	189	80	μg/l	Whole Blood	AAS	Developed
Alimonti A (2007)	Italy	60	0.4	0.21	124	0.53	0.28	μg/l	Serum	ICP	Developed
Aliomrani M (2017)	Iran	69	39.44	3.05	74	39.33	2.88	μg/l	Whole Blood	AAS	Developing
Dehghanifiroozabadi M (2019)	Iran	29	75.3	9.35	29	33.8	28.8	μg/l	Whole Blood	AAS	Developing
Nashmi A (2020)	Iraq	25	256.7	29	25	148	28	μg/l	Serum	AAS	Developing
Forte G (2005)	Italy	60	24.3	12.7	69	35.6	20.1	μg/l	Plasma	ICP	Developed
Ghoreishi A (2015)	Iran	50	34.9	2.85	50	31.3	5.17	μg/l	Serum	others	Developing
Giacoppo S (2014)	Italy	41	25.14	15.53	33	23.15	12.84	μg/l	Plasma	ICP	Developed
Janghorbani M (2017)	Iran	55	0.96	0.02	90	0.94	0.01	μg/l	Plasma	ICP	Developing
Paknejad B (2019)	Iran	62	46.1	25.35	74	44.69	24.78	μg/l	Serum	AAS	Developing
Visconti A (2005)	Italy	12	0.53	0.45	12	0.65	0.34	μg/l	Serum	ICP	Developed
Oliveira M (2020)	Brazil	30	24.55	19.94	30	12.46	3.89	μg/l	Whole Blood	ICP	Developing
Ristori G (2011)	Italy	49	0.87	1.09	49	0.56	0.28	μg/l	Serum	ICP	Developed
Nowferesti P (2016)	Iran	29	75.6	9.35	29	33.8	28.8	μg/l	Serum	AAS	Developing
Gellein K (2008)	Norway	9	0.76	0.13	13	0.59	0.07	μg/l	CSF	ICP	Developed
Madeddu R (2011)	Italy	29	0.8	0.4	22	1	0.7	μg/l	CSF	ICP	Developed
Pomary Pk 2023	Spain	18	26.73	12.14	13	20.7	2.36	μg/l	CSF	ICP	Developed
Pomary Pk 2023	Spain	40	22.02	6.08	13	20.7	2.36	μg/l	CSF	ICP	Developed

## Sheet: Magnesium 
Table 1
Author name and year	Country	MS sample size	Mean MS	SD MS	HC sample size	Mean HC	SD HC	Unit of measurement	Body fluid	Assessment method	HDI
Akbay GD (2020)	Turkey	56	1.97	0.18	56	2.43	2.82	mg/dl	Serum	Others	Developing
Armon-Omer A (2019)	Israel	63	2.1	0.1	83	2	0.2	mg/dl	Serum	NM	Developed
Gellein K (2008)	Norway	9	0.905	0.023	13	0.902	0.017	mg/dl	Plasma	ICP	Developed
Gellein K (2008)	Norway	9	3.51	0.11	13	3.47	0.11	mg/dl	Whole Blood	ICP	Developed
Gellein K (2008)	Norway	9	3.67	0.05	13	3.65	0.05	mg/dl	CSF	ICP	Developed
Kurup RK (2002)	India	15	1.15	0.15	15	2.4	0.24	mg/dl	Plasma	AAS	Developing
Thamer AA (2014)	Iraq	112	1.27	0.14	50	2.13	1.05	mg/dl	Serum	AAS	Developing
Alimonti A (2007)	Italy	60	1.8502	0.1656	124	1.7684	0.1939	mg/dl	Serum	ICP	Developed
Forte G (2005)	Italy	60	3.6784	0.5804	69	4.0392	0.5657	mg/dl	Plasma	ICP	Developed
Janghorbani M (2017)	Iran	55	1.347	0.033	90	1.233	0.025	mg/dl	Plasma	ICP	Developing
Visconti A (2005)	Italy	12	1.9558	0.3127	12	1.76	0.1831	mg/dl	Serum	ICP	Developed
Oliveira M (2020)	Brazil	30	2.7837	0.412748	30	3.6416	0.415548	mg/dl	Whole Blood	ICP	Developing
Ristori G (2011)	Italy	49	2	2.3	49	1.8	1.7	mg/dl	Serum	ICP	Developed
Stelmasiak Z (1995)	Poland	24	1.85	0.27	20	1.82	0.17	mg/dl	Plasma	Colorimetric	Developed
Karpińska E (2017)	Poland	101	2.2	0.32	41	2.2	0.27	mg/dl	Serum	AAS	Developed
Markovska O (2017)	Poland	110	2.41	0.12	32	2.09	0.05	mg/dl	Whole Blood	Colorimetric	Developed
Masoud S A (2007)	Iran	35	1.87	0.37	35	2.22	0.24	mg/dl	Serum	Others	Developing
Kapaki E (1989)	Greece	15	2.22	0.5	28	2.45	0.34	mg/dl	CSF	AAS	Developed
Kapaki E (1989)	Greece	15	2.03	0.21	28	2.04	0.24	mg/dl	Serum	AAS	Developed
Heipertz R (1979)	Germany	69	2.71	0.2187	112	2.7829	0.1215	mg/dl	CSF	AAS	Developed
Akcin S 2024	Turkey	30	1.82	0.02	30	1.85	0.03	mg/dl	Serum	Others	Developing
Pomary Pk 2023	Spain	18	26003.8	747.96	13	27525	1858.46	μg/l	CSF	ICP	Developed
Pomary Pk 2023	Spain	40	26932	1884.33	13	27525	1858.46	μg/l	CSF	ICP	Developed

## Sheet: Zinc
Table 1
Author name and year	Country	MS sample size	Mean MS	SD MS	HC sample size	Mean HC	SD HC	Unit of measurement	Body fluid	Assessment method	HDI
Algül S (2021)	Turkey	20	976	145	20	724	101	μg/dl	Plasma	AAS	Developin
Gellein K (2008)	Norway	9	33.3	1.6	13	34.2	1.5	μg/dl	Plasma	ICP	Developed
Gellein K (2008)	Norway	9	589.7	28.6	13	564.2	24.9	μg/dl	Whole Blood	ICP	Developed
Gellein K (2008)	Norway	9	2.15	0.2	13	2.46	0.25	μg/dl	CSF	ICP	Developed
Dore-Duffy P (1983)	USA	68	83.1	1.6	60	81.7	1.6	μg/dl	Serum	AAS	Developed
Dore-Duffy P (1983)	USA	68	84.5	1.9	60	78.8	1.5	μg/dl	Plasma	AAS	Developed
Ghazavi A (2012)	Iran	60	40.17	31.89	60	127.77	42.2	μg/dl	Serum	Colorimetric	Developing
Mezzaroba L (2020)	Brazil	174	109	25.4	182	154	44.2	μg/dl	Serum	AAS	Developing
Thamer AA (2014)	Iraq	112	77.17	9.03	50	103.24	24.41	μg/dl	Serum	AAS	Developing
Harbige L S (2011)	England	21	88.4	16.2	9	85.8	13.1	μg/dl	Plasma	ICP	Developed
Linke E (1977)	Germany	40	20.39	14.38	24	7.32	4.31	μg/dl	CSF	AAS	Developed
Alimonti A (2007)	Italy	60	65.0353	9.039	124	79.8516	14.5515	μg/dl	Serum	ICP	Developed
Nashmi A (2020)	Iraq	25	66.7	7.6	25	93.3	7.1	μg/dl	Serum	Others	Developing
Forte G (2005)	Italy	60	599.8	149.2	69	657.9	101.5	μg/dl	Plasma	ICP	Developed
Ghoreishi A (2015)	Iran	50	7.29	0.376	50	4.58	0.428	μg/dl	Serum	Others	Developing
Giacoppo S (2014)	Italy	41	0.2616	63	33	0.281	57.08	μg/dl	Plasma	ICP	Developed
Janghorbani M (2017)	Iran	55	23.52	0.263	90	28.811	0.201	μg/dl	Plasma	ICP	Developing
Madeddu R (2011)	Italy	29	3.11	1.84	22	2.86	1.95	μg/dl	CSF	ICP	Developed
Visconti A (2005)	Italy	12	86.4	16	12	78.1	12	μg/dl	Serum	ICP	Developed
Oliveira M (2020)	Brazil	30	427.015	82.356	30	429.835	62.314	μg/dl	Whole Blood	ICP	Developing
Pawlitzki M (2018)	Germany	18	85.02	19.62	50	95.48	15.04	μg/dl	Serum	AAS	Developed
Pawlitzki M (2018)	Germany	133	81.09	13.08	50	95.48	15.04	μg/dl	Serum	AAS	Developed
Ristori G (2011)	Italy	49	94.5	20.9	49	80.8	14.2	μg/dl	Serum	ICP	Developed
Shaheen H (2006)	Egypt	40	34.79	2.62	15	33.03	0.85	μg/dl	Serum	AAS	Developing
Smith D.K (1989)	USA	27	98.75	3.92	33	100.06	0.13	μg/dl	Plasma	AAS	Developing
Socha K (2017)	Poland	101	77.6	19.5	68	99.2	31.5	μg/dl	Serum	AAS	Developed
Matar A (2020)	Lebanon	27	80.6	15.2	42	82	17.6	μg/dl	Serum	Colorimetric	Developing
Oraby M I (2019)	Egypt	25	65.29	16.92	25	82.15	15.496	μg/dl	Serum	Colorimetric	Developing
Oraby M I (2019)	Egypt	25	67.97	15.28	25	82.15	15.496	μg/dl	Serum	Colorimetric	Developing
Kapaki E (1989)	Greece	15	3.473	1.988	28	3.47	0.533	μg/dl	CSF	AAS	Developed
Kapaki E (1989)	Greece	15	103	14	28	110	19	μg/dl	Serum	AAS	Developed
MELØ T M (2002)	Norway	18	1.9	0.199	19	2.35	0.315	μg/dl	CSF	ICP	Developed
Palm R (1982)	Sweden	50	81.58	13.21	50	90.7	10.46	NM	Serum	AAS	Developed
Rieder H.P (1983)	Switzerland	119	9.62	2.64	35	6.99	1.47	NM	Whole Blood	AAS	Developed
Iranmanesh M (2012)	Iran	25	10.92	2.114	25	14.05	3.2	colorimetric	Serum	Colorimetric	Developing
Masoud S A (2007)	Iran	35	85.4	13.5	35	110	8.3	Mg	Serum	Others	Developing
Stojsavljevi´c A (2024)	Serbia	215	725.089	249.494	100	1826.7	1002.69	μg/l	Serum	ICP	Developing
Akcin S 2024	Turkey	30	91.07	1.95	30	95.17	2.2	μg/dl	Serum	Others	Developing
